# Supplementary material for: RIN1 regulates developmental and pain-related plasticity in spinal synapses via NMDA receptor subunit trafficking
Source: PLoS Biol. 2025 Dec 2;23(12):e3003516. doi: 10.1371/journal.pbio.3003516 (PMC12671805; doi:10.1371/journal.pbio.3003516)
Supplement: S1 Data — (XLSX) [file pbio.3003516.s001.xlsx]

## Sheet: Figure 1B
			RIN1 immunoreactive intensity (%)
			P1	P7	P14	P21	P28
		Cell #1	99.6672	130.363	286.934	485.961	227.788
		Cell #2	69.4208	130.092	230.493	474.291	319.065
		Cell #3	150.073	125.511	158.384	822.032	475.138
		Cell #4	56.508	61.0898	342.83	370.606	500.687
		Cell #5	68.8322	248.125	303.369	245.817	508.774
		Cell #6	107.256	218.57	258.687	352.73	289.53
		Cell #7	75.9304	209.485	319.453	210.64	524.572
		Cell #8	78.5304	208.426	292.584	445.368	499.467
		Cell #9	73.8127	202.999	161.924	360.099	493.194
		Cell #10	98.0675	185.194	298.007	456.661	554.463
		Cell #11	114.022	297.066	269.176	474.999	651.429
		Cell #12	151.097	346.435	227.955	465.023	238.789
		Cell #13	145.596	260.809	407.333	337.401	401.477
		Cell #14	274.878	86.176	170.002	400.017	796.447
		Cell #15	194.699	128.489	276.908	399.688	411.77
		Cell #16	262.648	222.254	289.838	445.28	346.493
		Cell #17	114.641	173.421	324.409	442.655	554.309
		Cell #18	74.9464	79.057	340.741	327.44	290.744
		Cell #19	94.113	150.064	211.729	335.853	269.842
		Cell #20	38.3548	291.044	206.793	312.796	157.943
		Cell #21	62.8365	462.237	298.708	352.332	450.486
		Cell #22	39.4909	305.365	311.102	338.525	434.107
		Cell #23	107.505	181.583	428.878	546.886	388.389
		Cell #24	134.609	69.2794	456.089	361.028	219.313
		Cell #25	74.4876	240.94	324.184	289.577	454.329
		Cell #26	33.8879	77.949	74.2992	226.605	505.019
		Cell #27	30.4302	275.985	283.671	351.322	358.345
		Cell #28	35.577	91.7818	126.197	362.286	433.84
		Cell #29	66.6939	136.014	292.513	254.272	368.896
		Cell #30	71.3897	181.221	265.738	621.798	471.376
		average	100	192.568	274.631	395.666	419.867
		S.E.M.	11.0325	16.9861	15.4274	22.4965	24.9648

## Sheet: Figure 2B
	Male														female
		NMDAR/AMPAR Ratio														NMDAR/AMPAR Ratio
		P7			P14			P21			P28					P7			P14			P21			P28
		Control	cKO-RIN1		Control	cKO-RIN1		Control	cKO-RIN1		Control	cKO-RIN1				Control	cKO-RIN1		Control	cKO-RIN1		Control	cKO-RIN1		Control	cKO-RIN1
	Cell #1	0.894281	0.707791		0.625988	0.570317		0.564866	0.732976		0.544764	0.589335			Cell #1	0.773049	0.731923		0.690094	0.744168		0.53336	0.614155		0.615028	0.79846
	Cell #2	0.640745	0.965308		0.592664	0.779036		0.796586	0.664611		0.426854	0.631132			Cell #2	0.511612	1.17913		0.794104	0.836649		0.613144	0.6761		0.675652	0.54773
	Cell #3	1.41999	0.666678		0.798053	0.794437		0.786498	0.659744		0.73697	0.651259			Cell #3	0.506383	0.730355		0.619421	0.77136		0.655212	0.661146		0.445604	0.460881
	Cell #4	0.609544	0.633651		0.71865	0.709133		0.614471	0.61912		0.806621	0.429359			Cell #4	0.93686	0.801039		0.857272	0.643128		0.591938	0.613722		0.496656	0.72423
	Cell #5	0.871486	1.20897		0.93824	0.619674		0.585568	0.541319		0.429113	0.644897			Cell #5	0.927681	1.28676		0.642062	0.883616		0.813518	0.499843		0.846848	0.678305
	Cell #6	0.477488	0.380558		0.704882	1.12765		0.51417	0.840673		0.70927	0.950325			Cell #6	0.811837	0.554314		0.787914	0.701829		0.567397	0.823587		0.632595	0.583939
	average	0.818923	0.760493		0.729746	0.766708		0.643693	0.676407		0.608932	0.649384			average	0.74457	0.880587		0.731811	0.763458		0.629095	0.648092		0.61873	0.632258
	S.E.M.	0.136857	0.11763		0.0511319	0.0805617		0.0486456	0.0416856		0.0671185	0.0690263			S.E.M.	0.0789183	0.117126		0.0388137	0.0358269		0.0405385	0.0432296		0.0578384	0.0506794

## Sheet: Figure 2C
	male														female
		NMDAR decay (ms)														NMDAR decay (ms)
		P7			P14			P21			P28					P7			P14			P21			P28
		Control	cKO-RIN1		Control	cKO-RIN1		Control	cKO-RIN1		Control	cKO-RIN1				Control	cKO-RIN1		Control	cKO-RIN1		Control	cKO-RIN1		Control	cKO-RIN1
	Cell #1	84.5834	176.576		68.9541	104.167		62.0358	177.228		69.3696	81.368			Cell #1	68.7927	120.172		80.5926	87.9195		72.4193	100.935		56.4515	115.674
	Cell #2	104.09	129.626		84.7944	112.916		88.8699	55.4607		62.4447	129.664			Cell #2	154.497	101.182		65.7267	113.666		117.435	90.6012		81.1069	97.8712
	Cell #3	143.332	139.941		108.611	126.21		66.8985	125.034		75.3405	122.565			Cell #3	115.993	159.527		139.132	85.4797		66.5984	106.543		67.306	130.561
	Cell #4	116.714	161.915		102.84	73.3158		75.8042	120.971		53.1288	91.6592			Cell #4	163.968	97.0744		105.461	84.2391		71.9103	95.1282		36.8101	87.9296
	Cell #5	139.797	162.303		106.374	71.2208		70.5826	72.2139		38.2799	88.5843			Cell #5	70.1991	127.138		120.25	159.129		46.2023	113.087		58.2415	90.6071
	Cell #6	151.123	103.198		120.575	156.37		71.8943	119.502		47.2914	130.402			Cell #6	134.856	101.95		120.306	110.492		59.2587	138.612		46.4068	72.5393
	Cell #7	124.945	93.0832		91.4319	69.8491		29.5551	99.1854		63.19	58.1404			Cell #7	108.25			81.1902	102.143			74.8036		40.4676	80.3496
	Cell #8	64.3439	107.21		45.1383	149.283		140.592	62.324		45.4675	68.5039
	Cell #9		81.7407		116.385			40.8708	109.745
	Cell #10							36.3333	95.065
	average	116.116	128.399		93.9003	107.916		68.3437	103.673		56.8141	96.3607			average	116.651	117.841		101.808	106.153		72.3041	102.816		55.2558	96.5045
	S.E.M.	10.7109	11.3265		8.1292	12.2661		10.0223	11.3389		4.53114	9.90912			S.E.M.	14.2443	9.64524		10.0779	9.9258		9.86754	7.55499		5.89808	7.67309

## Sheet: Figure 2D
	ifenprodil																						TCN-201
		NMDAR-EPSCs (% of baseline)										NMDAR-EPSCs (% of baseline)												NMDAR-EPSCs (% of baseline)										NMDAR-EPSCs (% of baseline)
		Control										cKO-RIN1												Control										cKO-RIN1
	time (min)	Cell #1	Cell #2	Cell #3	Cell #4	Cell #5	Cell #6	average	S.E.M		time (min)	Cell #1	Cell #2	Cell #3	Cell #4	Cell #5	Cell #6	average	S.E.M				time (min)	Cell #1	Cell #2	Cell #3	Cell #4	Cell #5	Cell #6	average	S.E.M		time (min)	Cell #1	Cell #2	Cell #3	Cell #4	Cell #5	Cell #6	average	S.E.M
	-4	100.104	103.115	97.1307	117.098	95.4643	92.0491	100.827	3.60544		-4	102.915	102.267	98.0038	98.884	87.0231	107.212	99.3842	2.81076				-4	110.048	117.877	98.5498	92.6496	109.829	88.1733	102.855	4.70565		-4	100.004	98.0629	99.6026	95.9493	107.723	92.5212	98.9771	2.07855
	-3	103.74	100.825	97.9283	83.1824	109.732	103.08	99.748	3.67701		-3	101.39	101.681	96.0453	99.0942	99.5808	103.966	100.293	1.10468				-3	102.704	106.427	90.8803	90.8614	94.4653	102.019	97.8928	2.72865		-3	98.0264	101.907	99.1947	99.9077	101.117	107.586	101.29	1.37838
	-2	101.204	98.7933	98.7589	100.033	94.0248	103.149	99.3272	1.25631		-2	96.1543	101.144	100.757	96.9052	111.71	95.8134	100.414	2.44857				-2	98.0658	93.5504	101.217	102.818	100.334	101.718	99.6171	1.3777		-2	100.823	109.074	101.148	97.6474	91.6715	94.4915	99.1427	2.48445
	-1	95.0322	97.5927	107.44	104.864	99.2403	98.2262	100.399	1.93429		-1	101.407	96.7806	99.5256	99.5708	105.089	93.2243	99.2663	1.64652				-1	98.1122	88.5024	101.574	105.009	97.419	99.2362	98.3088	2.26135		-1	99.2079	94.4087	101.338	101.445	97.6716	96.6846	98.4594	1.12461
	0	99.9192	99.6738	98.7425	94.823	101.539	103.496	99.6988	1.19077		0	98.1337	98.1272	105.668	105.546	96.5976	99.7834	100.643	1.62293				0	91.0696	93.6431	107.779	108.662	97.9523	108.854	101.327	3.3052		0	101.938	96.5466	98.7164	105.05	101.817	108.717	102.131	1.77838
	1	99.1705	93.3552	100.081	95.855	90.1119	92.7685	95.2238	1.58348		1	90.4359	94.6731	113.384	98.7335	88.8217	100.561	97.7682	3.63309				1	97.2446	93.9542	105.501	96.8066	96.498	105.455	99.2433	2.02642		1	99.3283	96.6134	100.701	94.3805	104.577	94.9947	98.4326	1.58384
	2	93.5733	86.8069	108.318	101.368	92.7415	79.3491	93.6928	4.19078		2	92.0496	91.0587	112.137	101.614	98.8856	89.5553	97.55	3.49944				2	96.9585	114.336	106.741	103.497	91.9764	87.5456	100.176	4.04868		2	94.447	94.2486	94.3359	95.0044	104.296	111.178	98.9183	2.92881
	3	89.1977	76.8059	113.065	82.5422	74.5808	71.3402	84.5887	6.25191		3	90.8658	87.5355	89.6786	87.5953	103.512	81.005	90.032	3.03413				3	93.3954	82.3363	79.9492	107.817	91.8128	82.4535	89.6273	4.2744		3	87.4707	91.9818	96.6914	87.9505	106.034	109.456	96.5974	3.8025
	4	79.2387	65.9495	108.804	77.6603	76.1128	73.7289	80.249	6.02002		4	67.4439	79.5829	92.247	85.7063	89.4082	79.047	82.2392	3.6502				4	87.9151	77.3071	113.92	94.8921	90.2182	121.785	97.6729	6.87665		4	87.1915	91.2588	91.086	81.6732	88.6641	103.551	90.5708	2.96342
	5	94.1658	63.0221	66.8251	82.4429	56.8511	73.7222	72.8382	5.58569		5	80.1745	79.1643	74.2122	77.862	107.379	76.8678	82.61	5.02448				5	88.7398	92.1535	109.432	93.0167	84.0765	102.897	95.0526	3.83481		5	81.3719	89.9592	93.435	79.6994	79.4279	102.665	87.7597	3.80523
	6	84.9458	71.2012	80.9789	85.3157	62.0495	59.8881	74.0632	4.6416		6	64.9462	69.6539	76.8541	73.7605	76.4399	72.3192	72.329	1.83564				6	91.6659	90.9338	82.3063	98.2281	99.7254	101.847	94.1177	2.96501		6	74.5104	82.205	99.7203	87.1433	83.5912	92.5263	86.6161	3.56877
	7	80.3221	70.7331	70.3228	84.0557	51.1736	81.5236	73.0218	4.95711		7	63.93	60.3198	70.4955	73.9189	82.1106	66.0197	69.4657	3.19871				7	87.224	96.0023	64.4247	103.278	79.5068	99.2505	88.2811	5.92197		7	77.3237	83.6815	93.2441	78.9573	78.0288	88.3079	83.2572	2.62336
	8	89.0023	51.516	70.6521	85.6854	69.8628	65.0514	71.9617	5.62915		8	54.3717	51.1588	60.0491	64.5847	65.6267	58.3337	59.0208	2.30614				8	80.263	94.6164	71.7427	83.7366	65.1488	118.475	85.6638	7.75518		8	73.6688	81.9771	96.5241	77.3517	84.811	81.7438	82.6794	3.19981
	9	78.0217	60.8653	56.6674	86.0398	68.9122	52.4697	67.1627	5.30101		9	68.6719	50.567	53.5113	48.978	52.6359	56.0594	55.0706	2.89675				9	82.3587	89.9779	68.5942	85.5868	90.8461	85.6917	83.8426	3.3059		9	76.4732	84.0565	91.0226	79.6083	84.0515	72.0101	81.2037	2.72094
	10	78.1752	58.5088	66.2878	54.9567	62.4464	62.9257	63.8834	3.2741		10	56.7041	48.1375	32.8408	42.2342	52.514	58.9952	48.5709	3.99223				10	82.7172	92.3984	67.2067	86.838	83.5853	85.2219	82.9946	3.45374		10	73.1033	88.2541	91.7131	88.181	77.1514	62.8395	80.2071	4.55397
	11	73.7514	35.9607	41.9299	56.4125	60.3414	66.2721	55.778	5.88471		11	48.6359	41.9528	40.295	54.9198	48.0686	46.1958	46.678	2.13695				11	71.7788	95.1595	68.3028	80.5307	68.6829	89.0447	78.9166	4.60921		11	78.769	86.9609	75.5256	83.3103	78.8946	84.6648	81.3542	1.75999
	12	72.3465	39.6851	46.9797	43.8239	56.5356	61.4835	53.4757	5.01708		12	62.5478	46.324	39.9144	45.704	50.7088	43.2062	48.0675	3.24236				12	67.1624	95.8564	87.416	82.4113	73.0375	74.7257	80.1015	4.29447		12	71.7504	81.0489	90.7132	86.5678	73.9285	66.2729	78.3803	3.81497
	13	68.0357	34.0319	46.6204	52.8094	62.4447	53.0263	52.8281	4.88406		13	49.7447	31.1134	28.5356	39.7865	51.6	34.4639	39.2074	3.94482				13	68.7341	93.8989	73.8054	81.442	75.2774	59.1014	75.3765	4.80052		13	69.7481	79.206	86.9653	83.3835	67.7068	70.7428	76.2921	3.2661
	14	57.1187	36.8101	30.3414	52.8808	65.0313	47.7036	48.3143	5.27122		14	56.4705	35.9551	24.2496	37.2238	37.9593	34.243	37.6835	4.27603				14	67.9854	82.8685	82.8208	74.2161	70.6482	75.1882	75.6212	2.51367		14	68.0005	79.8296	78.6309	76.2497	66.87	74.4667	74.0079	2.21765
	15	44.7475	31.1489	31.1466	39.882	48.2052	45.2791	40.0682	3.02459		15	53.9309	31.058	24.4463	39.0282	34.5046	31.1194	35.6812	4.13942				15	58.4627	81.1021	80.5233	79.0403	76.3644	59.0762	72.4282	4.37146		15	71.2615	75.3194	88.6778	87.5888	55.0976	59.1456	72.8484	5.71352
	16	35.5969	29.7386	35.6671	28.9466	46.2241	38.9897	35.8605	2.5986		16	40.9227	29.2099	26.2951	37.1673	37.3478	35.953	34.4826	2.26489				16	61.4148	81.7174	84.2651	85.8735	68.9109	65.1725	74.559	4.34453		16	73.2302	80.1691	74.9929	80.617	64.3339	70.6498	73.9988	2.50385
	17	39.5291	43.7606	27.6544	28.9264	46.8878	39.1037	37.6437	3.18502		17	42.2718	27.8428	32.8409	38.0024	41.0485	26.3927	34.7332	2.75695				17	59.9693	80.6187	85.3461	81.7662	64.423	73.0115	74.1891	4.17212		17	70.4912	82.4223	74.7915	74.5776	67.06	70.8896	73.372	2.15776
	18	38.4497	38.7959	32.1608	22.4379	46.473	33.2127	35.255	3.29955		18	49.3061	27.0572	29.7558	37.1722	41.7097	27.0431	35.3407	3.68604				18	63.0179	82.3517	79.9123	74.8041	57.965	74.367	72.0697	3.91943		18	67.0827	79.2253	78.6326	73.3554	71.3883	64.4124	72.3494	2.44558
	19	38.2262	31.1751	32.4846	36.2012	43.5365	38.7258	36.7249	1.84128		19	41.2335	12.0231	31.4239	38.1613	45.488	29.548	32.9796	4.84701				19	64.7846	78.1052	77.6246	81.4138	60.2739	78.1689	73.3951	3.5283		19	66.7891	76.6984	77.2599	74.0875	70.3939	68.0614	72.215	1.8172
	20	35.8834	28.8146	33.0085	30.6511	44.3993	33.1057	34.3104	2.24352		20	52.6502	25.9705	30.5875	37.3211	35.3576	27.34	34.8711	3.98591				20	61.5428	76.3062	85.5496	71.5497	71.9681	73.9384	73.4758	3.1748		20	75.4504	79.5505	75.4883	78.4718	71.3949	54.1633	72.4199	3.83155
	21	32.4211	39.4853	30.985	23.3764	47.1989	43.9809	36.2412	3.64336		21	48.0033	16.1554	33.455	36.1155	37.4697	27.3621	33.0935	4.36067				21	62.1001	83.2584	75.5815	90.8044	73.5448	72.692	76.3302	4.00647		21	80.5617	77.2438	78.8837	62.9218	77.0136	57.3635	72.3313	3.95518
	22	52.2612	40.8714	34.1968	42.4753	43.2901	41.1685	42.3772	2.37476		22	51.3407	32.695	41.9118	40.0365	55.2715	27.2502	41.4176	4.35641				22	64.8848	83.4767	74.9242	75.8477	80.1089	82.03	76.8787	2.7643		22	86.4795	86.731	75.4112	70.9557	79.2686	66.6224	77.5781	3.33889
	23	62.2105	49.204	40.4872	66.0723	50.4505	63.4936	55.3197	4.12726		23	54.1579	37.246	55.0322	45.152	54.0168	42.2355	47.9734	3.05809				23	69.3788	93.214	72.7336	79.2589	81.44	61.4169	76.2404	4.48466		23	93.2803	87.3792	72.4652	70.45	67.7765	99.0482	81.7332	5.3945
	24	53.595	57.1974	50.2108	74.7376	54.167	72.2919	60.3666	4.26698		24	59.2831	47.6495	66.598	40.1582	81.4156	37.6496	55.459	6.89136				24	61.7081	97.3124	87.2424	78.128	71.5956	75.4409	78.5713	5.06439		24	81.8571	86.5007	79.9054	96.6392	64.3339	76.3722	80.9348	4.38149
	25	55.366	50.9934	58.7762	91.3662	59.1589	80.7748	66.0726	6.5802		25	85.3502	51.6814	73.307	67.2227	76.449	29.5342	63.9241	8.2612				25	70.3075	104.62	69.3134	91.0217	87.1866	76.7406	83.1983	5.58768		25	80.968	87.3146	83.7109	96.287	77.7849	70.2485	82.719	3.60147
	26	58.358	49.8959	68.7932	105.422	77.7342	82.0359	73.7065	7.99606		26	87.7488	63.9468	69.2464	78.4414	84.6943	21.7888	67.6444	9.88337				26	72.8228	121.452	93.7243	100.999	81.7226	77.0601	91.2968	7.40491		26	95.8088	95.9409	90.3175	92.8595	80.7585	75.8479	88.5888	3.42079
	27	53.3876	56.7273	70.8975	103.677	84.8642	81.6108	75.194	7.70487		27	102.796	60.8389	80.6971	95.495	81.9843	37.4435	76.5425	9.78206				27	71.5764	104.4	76.7146	83.1826	84.2329	75.9552	82.677	4.75579		27	98.321	96.252	93.4671	87.1722	88.3942	70.4342	89.0068	4.1143

## Sheet: Figure 2E
	Ifenprodil																						TCN-201
		NMDAR-EPSCs (% of baseline)										NMDAR-EPSCs (% of baseline)												NMDAR-EPSCs (% of baseline)										NMDAR-EPSCs (% of baseline)
		Control										cKO-RIN1												Control										cKO-RIN1
	time (min)	Cell #1	Cell #2	Cell #3	Cell #4	Cell #5	Cell #6	average	S.E.M		time (min)	Cell #1	Cell #2	Cell #3	Cell #4	Cell #5	Cell #6	average	S.E.M				time (min)	Cell #1	Cell #2	Cell #3	Cell #4	Cell #5	Cell #6	average	S.E.M		time (min)	Cell #1	Cell #2	Cell #3	Cell #4	Cell #5	Cell #6	average	S.E.M
	-4	97.7394	105.572	84.1593	103.635	104.356	105.003	100.077	3.38751		-4	109.413	108.175	100.499	81.7562	101.113	97.1322	99.6813	4.07169				-4	101.506	104.753	93.1102	100.478	104.301	95.8012	99.9915	1.90338		-4	100.039	97.5381	106.619	93.6687	115.193	81.1742	99.0388	4.72458
	-3	95.8251	104.15	120.704	98.2217	97.1818	94.2104	101.716	4.04255		-3	104.501	98.131	93.3143	107.954	90.9394	95.2889	98.3549	2.70664				-3	93.3086	90.8312	97.3796	102.875	102.805	108.514	99.2854	2.71577		-3	105.231	101.892	96.7538	95.1855	98.6094	100.528	99.7001	1.48705
	-2	96.0645	91.1659	101.863	97.461	96.0374	102.615	97.5346	1.72742		-2	90.0829	98.5907	100.161	111.221	100.359	105.24	100.942	2.87831				-2	101.219	94.9251	102.421	88.9727	106.668	108.635	100.474	3.01327		-2	96.9963	101.676	96.1582	102.407	99.3531	105.716	100.384	1.46731
	-1	99.5455	101.837	98.9491	99.2623	102.03	99.8696	100.249	0.547618		-1	99.5496	98.1513	107.2	100.31	105.143	95.3181	100.945	1.81263				-1	105.052	104.367	105.702	100.945	91.5868	95.3869	100.507	2.37013		-1	98.5021	104.847	106.842	99.2055	89.6481	102.019	100.177	2.47815
	0	110.826	97.2756	94.3246	101.42	100.394	98.3019	100.424	2.3152		0	96.4536	96.9525	98.8262	98.7579	102.445	107.021	100.076	1.63321				0	98.9144	105.124	101.387	106.73	94.6388	91.6627	99.7427	2.39793		0	99.2308	94.0462	93.6266	109.533	97.1965	110.562	100.699	3.07695
	1	101.068	81.941	111.232	105.063	102.576	101.898	100.63	4.02874		1	96.8895	93.5881	97.1646	107.294	89.1146	95.11	96.5267	2.46338				1	97.2287	100.476	103.599	94.537	87.9244	84.514	94.7132	2.99242		1	98.0018	88.9092	103.231	105.728	94.1473	101.118	98.5226	2.53412
	2	97.1134	98.3049	99.9785	97.541	107.196	102.144	100.38	1.5574		2	90.0118	87.2655	96.4986	119.432	90.1746	77.356	93.4564	5.78551				2	84.9028	91.8279	96.6383	88.9676	99.1876	70.1718	88.616	4.24473		2	94.6873	103.656	103.19	90.2764	95.1141	90.5008	96.2375	2.41859
	3	94.2218	92.8477	79.0275	105.859	93.5757	107.4	95.4887	4.21365		3	77.3419	83.619	95.3226	91.7799	85.0458	72.1331	84.2071	3.53489				3	98.294	77.5716	81.2523	94.1351	100.01	70.8667	87.0215	4.93263		3	88.1996	89.4793	105.465	81.96	96.2297	104.411	94.2908	3.84424
	4	90.5655	81.1674	89.5631	111.949	107.545	103.066	97.3095	4.89315		4	69.3531	63.2593	83.2757	103.529	84.2505	67.4006	78.5113	6.11406				4	92.8516	66.0399	88.2426	93.4419	66.817	67.9417	79.2225	5.5505		4	90.4241	85.7744	95.5997	100.361	91.431	96.8935	93.414	2.13215
	5	90.4575	72.5487	92.5112	118.577	93.4373	96.765	94.0494	6.01911		5	70.8405	73.0647	83.887	78.2915	83.2625	60.8932	75.0399	3.55021				5	68.735	56.1574	86.2243	90.5904	86.2336	56.9576	74.1497	6.35275		5	78.296	88.8296	86.3301	98.387	100.58	76.3281	88.1251	4.08219
	6	81.2054	96.502	87.4555	96.767	110.562	99.1319	95.2706	4.12877		6	63.4187	63.8926	78.1102	79.9044	80.9057	61.695	71.3211	3.75021				6	83.5737	63.8485	86.9696	92.7594	80.3949	53.7504	76.8827	6.09894		6	75.4601	96.4922	89.8668	91.1651	97.4195	70.7052	86.8515	4.55628
	7	83.559	76.0925	88.3082	83.8093	104.863	98.6094	89.2069	4.34873		7	68.589	53.2841	72.2901	75.4022	78.6375	56.2425	67.4076	4.24024				7	64.7501	69.5825	75.072	86.9041	77.5399	47.8971	70.291	5.42859		7	78.8319	83.0831	85.4739	93.3799	94.8167	86.9835	87.0948	2.49092
	8	88.4357	77.0437	86.007	86.4782	80.4162	94.3058	85.4478	2.48135		8	53.6965	68.6448	66.4889	74.6934	75.6994	58.9053	66.3547	3.54891				8	74.5173	50.1896	60.0734	85.9585	71.2719	42.749	64.1266	6.59121		8	76.1446	92.0116	85.2506	82.3785	101.064	78.8445	85.9489	3.76405
	9	90.0002	71.6805	78.4394	104.427	94.0825	87.1745	87.634	4.72034		9	63.9326	59.3711	70.028	66.4238	69.5585	62.1553	65.2449	1.71895				9	56.2033	63.0477	52.9828	79.1882	85.388	35.4428	62.0421	7.44696		9	81.7711	84.49	70.9925	79.1045	100.989	66.9463	80.7156	4.87545
	10	86.8201	76.0121	75.7288	89.5743	98.6279	92.8612	86.604	3.75523		10	45.3485	57.6191	59.711	71.6839	61.5038	50.1794	57.6743	3.75581				10	50.9399	51.1457	58.1186	61.35	64.2244	34.3166	53.3492	4.38911		10	82.3427	67.2104	69.8757	79.0323	91.8031	72.4137	77.113	3.73879
	11	70.0162	81.4024	77.4222	102.31	96.8169	94.5211	87.0814	5.16009		11	48.4056	48.4064	62.1859	57.0824	45.3753	35.6577	49.5189	3.78346				11	55.6467	47.7363	45.9448	49.7475	62.3606	33.9914	49.2379	3.91191		11	81.9731	86.1026	77.5816	78.6732	73.7197	77.4466	79.2495	1.74476
	12	67.1865	83.8969	77.7336	85.6598	102.733	77.5226	82.4554	4.84185		12	55.2813	49.948	61.7438	42.3524	59.7362	31.9768	50.1731	4.6323				12	55.2338	46.5426	45.9359	46.6609	35.3272	28.4617	43.027	3.89216		12	79.4837	76.9941	67.7164	76.7936	85.2941	80.149	77.7385	2.36525
	13	84.2226	76.0128	69.5801	89.245	88.8288	74.0799	80.3282	3.36711		13	46.6063	62.3177	64.0304	44.0133	45.5241	34.9095	49.5669	4.62806				13	53.0819	30.021	41.0147	59.4133	30.1577	27.772	40.2434	5.46096		13	72.3995	69.9413	66.7114	70.8734	70.6811	86.3623	72.8282	2.81386
	14	76.5714	65.7443	69.8888	81.5205	87.7804	76.0814	76.2645	3.2233		14	41.7451	39.4484	73.9191	35.9192	31.2674	30.5376	42.1395	6.60514				14	44.1591	31.2766	42.833	39.5047	27.6337	28.5233	35.6551	3.01682		14	72.5984	72.0047	72.0348	72.3159	79.6857	80.9257	74.9275	1.71051
	15	75.9466	72.2023	67.0411	88.9915	80.6241	67.1193	75.3208	3.46865		15	37.2	42.8363	53.6534	43.5358	33.5071	32.7093	40.5736	3.20489				15	41.4279	24.9291	41.7449	37.2742	24.2964	31.0477	33.4534	3.21061		15	66.2929	74.4541	71.9232	84.2562	71.3877	60.3914	71.4509	3.27688
	16	69.1858	72.2262	58.944	89.9656	87.0716	72.1741	74.9279	4.75023		16	43.0612	40.2054	40.5668	42.8813	33.0076	27.0504	37.7955	2.617				16	46.2136	28.2468	40.338	40.8787	26.9356	28.7526	35.2276	3.35736		16	73.6123	75.8394	71.3276	78.3231	72.0607	61.0749	72.0397	2.42985
	17	68.1666	67.6643	55.6552	93.7735	80.059	66.8256	72.024	5.37417		17	45.115	40.3943	43.2682	41.4275	36.2356	25.9087	38.7249	2.84029				17	40.8718	34.3818	40.1864	32.7906	37.8587	24.7683	35.1429	2.44525		17	74.9397	69.364	68.6099	81.921	73.9552	65.2066	72.3327	2.41398
	18	63.925	73.3702	70.1485	83.3022	84.9463	73.6188	74.8852	3.25849		18	39.0351	43.6043	42.2886	43.0015	32.5759	29.2508	38.2927	2.4586				18	39.9719	27.4732	41.7476	38.4175	29.8671	26.7321	34.0349	2.75499		18	67.9057	68.7039	58.4841	80.5488	78.01	66.3561	70.0014	3.30353
	19	66.1595	70.9881	78.6329	81.9054	78.3921	68.8851	74.1605	2.58072		19	42.5427	31.3158	37.7126	39.2672	37.3847	36.0428	37.3776	1.51535				19	55.0819	22.9598	42.4352	32.1134	26.2802	33.6491	35.4199	4.79119		19	64.2211	70.8998	69.1352	68.8254	76.8945	77.3532	71.2215	2.07351
	20	65.2234	62.293	72.5699	81.9189	85.4664	69.3462	72.803	3.75666		20	44.5001	43.3754	31.1639	42.0698	29.5547	41.9879	38.7753	2.69606				20	49.8037	21.767	42.6164	38.3747	33.8646	25.0439	35.2451	4.3348		20	70.9661	73.8183	62.7652	66.8271	80.3152	71.6993	71.0652	2.45224
	21	74.0303	74.2777	84.0563	59.6999	78.0448	73.7725	73.9803	3.27673		21	42.5646	50.6182	26.3969	43.243	34.168	39.6026	39.4322	3.40156				21	48.0657	24.6442	40.7654	35.0851	63.4229	31.1744	40.5263	5.62868		21	62.9199	72.784	59.6009	64.5383	81.8789	80.7482	70.4117	3.87929
	22	72.6807	70.8821	78.3921	73.6184	86.8972	80.4735	77.1574	2.44492		22	54.3176	37.3881	34.1708	42.7485	44.9373	37.6091	41.8619	2.95883				22	48.2034	21.7216	55.452	38.3547	52.693	30.5463	41.1618	5.43217		22	74.7196	76.1713	62.2813	61.4347	72.953	94.581	73.6902	4.91442
	23	81.235	74.1064	81.7821	95.7128	80.7926	71.2827	80.8186	3.45894		23	66.2521	48.9178	48.0678	58.0103	47.8159	34.0315	50.5159	4.43985				23	60.4942	40.9939	63.7076	40.3755	71.5388	45.6465	53.7927	5.37999		23	78.1255	76.4562	52.3416	65.455	75.2585	124.856	78.7489	10.0296
	24	79.2236	78.8157	60.8335	104.084	79.5577	82.533	80.8413	5.63258		24	71.0683	59.6241	60.4723	69.7237	67.2077	41.4384	61.5891	4.46749				24	47.1831	37.4512	77.2324	42.0877	73.9191	59.9664	56.3066	6.83721		24	83.2931	78.1699	57.5162	68.416	76.82	83.2869	74.5837	4.07758
	25	72.1399	79.7374	67.2936	105.65	92.9036	82.0412	83.2943	5.73523		25	66.4142	76.1165	72.1072	70.1964	62.5796	51.4956	66.4849	3.55007				25	64.6077	58.3402	85.6135	49.2467	62.3007	66.0147	64.3539	4.91054		25	87.5903	79.6165	66.9347	81.8248	79.1998	96.6449	81.9685	4.02589
	26	70.1268	89.1562	79.6812	101.921	94.0076	80.9346	85.9713	4.63722		26	66.2394	90.8439	60.9771	75.5713	87.995	66.2541	74.6468	5.06411				26	78.383	102.908	68.4438	86.2617	71.1259	57.5259	77.4413	6.44124		26	80.2018	86.77	66.2647	87.0485	77.4895	89.8106	81.2642	3.54577
	27	70.2775	89.8545	80.02	108.795	75.2506	76.0779	83.3793	5.74521		27	72.836	86.844	69.354	64.6984	97.3477	81.0833	78.6939	4.95822				27	75.6261	95.0903	75.1152	77.432	63.7682	59.1072	74.3565	5.11921		27	99.5928	83.0111	77.1348	81.0063	78.7538	94.5635	85.677	3.75252

## Sheet: Figure 2G
					NMDAR decay (ms)
					EGFP	RIN1
				Cell #1	107.645	74.9472
				Cell #2	93.1279	61.9484
				Cell #3	91.0587	48.5924
				Cell #4	113.742	83.741
				Cell #5	114.474	55.6038
				Cell #6	118.883	43.6755
				Cell #7	83.9782	62.1662
				Cell #8	94.7127	77.5432
				Cell #9	90.4941	69.4479
				Cell #10	91.4037	87.9503
				Cell #11	123.595	66.2644
				Cell #12	103.172	78.2174
				Cell #13	88.9184	80.2996
				Cell #14	97.6712	63.2572
				Cell #15	158.156	70.9715
				average	104.735	68.3084
				S.E.M	4.9426	3.28667

## Sheet: Figure 2H
	NMDAR-EPSCs (% of baseline)										NMDAR-EPSCs (% of baseline)
	EGFP										RIN1										Ifenprodil inhibition %
time (min)	Cell #1	Cell #2	Cell #3	Cell #4	Cell #5	Cell #6	average	S.E.M		time (min)	Cell #1	Cell #2	Cell #3	Cell #4	Cell #5	Cell #6	average	S.E.M			EGFP	RIN1
-4	102.253	101.185	101.92	108.417	94.207	105.129	102.185	1.93418		-4	95.6655	104.055	99.276	92.0266	101.533	106.031	99.7645	2.14257		Cell #1	50.64	42.2463
-3	97.837	93.4443	101.9	95.5021	98.3712	102.352	98.2344	1.4257		-3	93.196	99.6248	109.433	90.49	100.313	95.564	98.1034	2.7328		Cell #2	49.1468	14.1463
-2	96.5732	105.351	101.851	102.099	101.924	100.089	101.314	1.17683		-2	116.361	93.4334	103.583	110.582	91.9764	97.8533	102.298	3.97035		Cell #3	45.5225	33.0781
-1	103.364	96.0755	98.2152	99.3876	100.574	96.905	99.0869	1.08294		-1	96.1054	99.2927	93.5028	96.486	108.577	96.2697	98.3722	2.17419		Cell #4	36.85	20.5063
0	99.9737	103.945	96.1137	94.5942	104.924	95.5247	99.1791	1.82677		0	98.6724	103.594	94.2054	110.415	97.6009	104.282	101.462	2.36647		Cell #5	47.5862	35.196
1	97.7912	97.2884	99.789	101.857	94.7758	86.7045	96.3676	2.16501		1	91.3259	87.2564	95.4273	112.403	113.182	94.8354	99.0717	4.50054		Cell #6	75.0117	19.0686
2	99.6031	106.496	100.662	96.6035	98.2996	79.1749	96.8065	3.78467		2	87.1208	102.064	96.5117	99.3086	102.188	89.072	96.0441	2.66519		average	50.7929	27.3736
3	94.6701	110.762	103.623	95.8651	90.8617	73.3955	94.8628	5.18784		3	98.5136	126.468	86.2633	99.342	94.1241	100.354	100.844	5.54463		S.E.M	5.2337	4.49452
4	89.7372	108.986	99.5216	92.9966	84.5946	71.117	91.1589	5.28491		4	94.6386	114.937	92.0824	112.887	90.4838	94.4608	99.915	4.47895
5	89.5241	109.263	99.9272	99.46	81.8737	63.5873	90.6059	6.63528		5	88.7464	108.977	101.399	97.8723	108.468	87.2566	98.7865	3.82521
6	82.2008	92.1225	93.3993	99.1816	85.3085	55.6502	84.6438	6.30073		6	94.1619	106.769	94.9385	86.8324	103.935	122.557	101.532	5.12873
7	71.0255	89.5155	92.3443	85.9639	82.487	48.7393	78.3459	6.6484		7	93.6607	97.1859	92.7543	106.073	89.4644	109.128	98.0444	3.20867
8	65.9403	86.097	89.6898	92.6577	81.1711	40.9229	76.0798	8.01071		8	88.6975	91.7736	92.6933	109.396	93.8693	78.799	92.5382	4.04186
9	67.6455	73.5879	89.9593	84.003	87.1372	36.8939	73.2045	8.04354		9	76.3391	83.7783	97.3364	88.7197	80.7773	85.3548	85.3843	2.94164
10	62.6364	73.8772	86.9478	80.5653	83.8919	33.5441	70.2438	8.14406		10	82.2678	79.3331	90.051	125.313	79.8537	81.1186	89.6562	7.30687
11	56.7899	80.8628	83.9431	91.0842	66.9419	33.3177	68.8233	8.71416		11	66.5355	99.8412	92.9987	100.812	77.4691	79.3752	86.1719	5.64301
12	59.8959	71.8046	81.3533	89.7768	75.0155	31.9144	68.2934	8.33379		12	78.9185	84.5576	92.2809	99.9433	73.6103	95.2676	87.4297	4.13612
13	59.8045	64.9031	69.4499	79.7546	69.5067	29.7264	62.1909	7.02778		13	73.9677	69.2452	89.7608	107.025	57.847	90.0662	81.3186	7.20953
14	62.3319	70.4186	63.2564	77.9873	77.2681	27.9157	63.1963	7.55959		14	68.0024	79.6074	77.8324	91.9431	78.7979	72.272	78.0759	3.31857
15	55.5567	66.9237	58.466	73.1215	46.5348	26.8594	54.577	6.69668		15	60.778	77.0674	81.5286	82.824	80.6726	75.6579	76.4214	3.32098
16	48.9642	47.0354	58.4038	64.0554	52.2443	24.5356	49.2064	5.56098		16	56.6585	80.4877	75.129	75.3583	63.8174	83.6113	72.5104	4.19796
17	54.2016	52.2897	58.2333	65.5322	50.1256	25.3806	50.9605	5.57532		17	55.2649	87.7906	69.142	86.6987	82.2199	82.7468	77.3105	5.17803
18	49.5427	54.001	50.7493	59.3226	59.9277	26.452	49.9992	5.02247		18	59.25	88.8296	62.6662	75.208	56.045	81.0898	70.5147	5.37637
19	45.6146	48.0357	53.5396	61.9855	54.2181	24.9732	48.0611	5.16672		19	58.0153	89.3492	65.6597	91.2083	59.1394	79.7356	73.8512	6.08384
20	48.477	52.9043	51.4614	64.8543	45.5535	23.6001	47.8084	5.54211		20	59.58	82.8113	62.0125	68.9949	62.7981	77.4733	68.945	3.82343

## Sheet: Figure 2I
	NMDAR-EPSCs (% of baseline)										NMDAR-EPSCs (% of baseline)
	EGFP										RIN1										Ifenprodil inhibition %
time (min)	Cell #1	Cell #2	Cell #3	Cell #4	Cell #5	Cell #6	average	S.E.M		time (min)	Cell #1	Cell #2	Cell #3	Cell #4	Cell #5	Cell #6	average	S.E.M			EGFP	RIN1
-4	101.236	116.338	98.5956	95.5274	87.9254	108.556	101.363	4.07554		-4	99.9675	93.9296	102.236	116.82	90.2602	92.6893	99.3172	3.95932		Cell #1	49.47	36.2446
-3	106.829	92.2629	88.9309	95.4746	110.661	97.871	98.6716	3.45017		-3	100.978	87.0674	92.8191	103.193	105.261	108.946	99.7108	3.35253		Cell #2	15.4903	5.33808
-2	107.537	88.9469	107.521	100.669	107.725	102.042	102.407	2.97252		-2	102.855	91.6188	95.7096	100.229	113.06	110.237	102.285	3.37095		Cell #3	12.8251	22.0543
-1	91.626	117.484	115.988	101.673	94.3666	96.322	102.91	4.57776		-1	97.0083	110.43	102.545	90.2629	94.6835	103.897	99.8044	2.9566		Cell #4	18.6653	47.7767
0	92.7724	84.9678	88.9645	106.656	99.3222	95.2097	94.6488	3.14051		0	99.1916	116.954	106.69	89.4949	96.735	84.231	98.8828	4.81333		Cell #5	17.021	15.7143
1	97.5285	99.2767	104.699	107.061	96.4672	89.0929	99.0209	2.60938		1	93.273	82.5865	87.8984	93.942	92.3972	82.4076	88.7508	2.1576		Cell #6	23.0139	7.84104
2	101.781	92.3635	107.398	115.003	87.6584	88.5765	98.7966	4.52922		2	94.3736	116.306	91.9041	94.4598	86.7345	81.6923	94.245	4.8518		average	22.7476	22.4948
3	83.9839	122.508	91.1147	106.251	95.8637	95.011	99.1221	5.53333		3	86.6144	147.841	88.2559	91.6737	106.03	88.6214	101.506	9.70813		S.E.M	5.52189	6.79089
4	87.0813	119.855	69.7248	103.98	73.9868	89.8077	90.7393	7.65844		4	85.2791	149.18	83.8141	93.799	105.517	86.5594	100.691	10.2372
5	121.293	106.009	79.1542	97.1121	82.6679	92.1116	96.3912	6.36883		5	86.3257	148.278	84.3655	93.6203	75.8152	88.4391	96.1406	10.6959
6	122.772	79.3006	75.4138	104.948	80.869	96.5206	93.3041	7.49468		6	86.9934	128.762	88.8983	93.6025	67.3533	78.2136	90.6372	8.51486
7	76.3984	101.688	80.7334	102.377	96.8851	94.614	92.116	4.48147		7	81.0747	149.701	83.4627	85.7086	62.695	65.4351	88.0128	12.9491
8	98.7235	104.361	70.6878	94.4004	84.6991	98.1094	91.8302	4.99474		8	81.2551	127.776	80.7782	79.4041	77.2041	68.0441	85.7436	8.63692
9	101.553	96.2218	68.0338	89.6814	92.4865	100.612	91.4313	5.03751		9	75.5711	122.379	84.3716	69.0634	72.6954	65.0423	81.5205	8.59755
10	108.211	104.381	79.9381	87.709	88.2387	91.2774	93.2926	4.41455		10	76.6718	114.46	73.4639	62.4196	79.6189	65.2106	78.6408	7.65538
11	93.3658	88.0426	85.28	84.8213	80.3352	91.2775	87.1871	1.93065		11	70.3021	123.112	79.76	54.4185	76.2853	81.9587	80.9727	9.34363
12	72.805	84.9679	90.7563	100.652	84.1303	85.2399	86.4252	3.72135		12	75.0478	129.706	82.2022	45.7922	95.6023	83.9366	85.3812	11.1884
13	59.6667	86.2742	82.1555	95.2985	80.3119	80.3543	80.6768	4.79226		13	70.6269	129.523	82.0993	46.846	81.2642	83.3334	82.2821	10.9931
14	56.0326	83.742	101.149	94.154	91.848	79.7585	84.4473	6.47511		14	74.3982	126.846	81.4386	45.3815	87.7387	77.0494	82.1421	10.751
15	63.3822	59.4253	100.533	103.68	66.095	78.2094	78.5542	7.88635		15	68.0284	116.912	77.7905	44.042	82.0975	89.1967	79.6778	9.81837
16	17.2114	73.7741	93.041	87.3922	90.6992	81.1486	73.8777	11.6859		16	66.4766	97.4264	76.0089	40.0593	77.5033	89.9541	74.5714	8.21838
17	50.3171	76.5475	102.56	78.3588	91.1981	78.6861	79.6113	7.14344		17	62.4165	97.5467	72.3973	58.184	94.8759	91.7493	79.5283	7.0918
18	63.3008	81.2098	81.8981	80.8416	81.4029	75.9455	77.4331	2.96374		18	62.3443	95.5501	81.7295	50.3807	104.94	91.4969	81.0737	8.52663
19	71.3252	92.8657	85.0337	81.951	71.7353	73.6813	79.432	3.54128		19	64.0586	96.635	79.8085	57.2196	79.8752	90.7955	78.0654	6.17505
20	50.4959	98.1512	73.342	78.13	79.8593	75.4688	75.9079	6.2393		20	63.4812	86.1514	79.7842	55.2729	64.2335	96.799	74.287	6.47341

## Sheet: Figure 3F
				Number of Surface GluN2A dots/10μm						Number of Surface GluN2B dots/10μm
				EGFP	RIN1(WT)	RIN1(1-221)	RIN1(E574A)			EGFP	RIN1(WT)	RIN1(1-221)	RIN1(E574A)
			Cell 1#	4.375	4.16667	11.4706	12.1053		Cell 1#	8.46154	6.78571	13.75	11.4103
			Cell 2#	3.64583	8.03571	12.25	8.59375		Cell 2#	5.35714	5.20833	8.75	7.94118
			Cell 3#	3	8.16667	4.4	11.25		Cell 3#	11.6071	8.125	8.33333	13.1818
			Cell 4#	4.13462	9.5	7.65625	8.75		Cell 4#	6.875	2.8125	7.61905	6.97368
			Cell 5#	1.42857	9.64286	9.0625	10.8333		Cell 5#	9.0625	2.8125	10.4545	12.3438
			Cell 6#	6.875	15.3571	8.95833	8.5		Cell 6#	10.7812	3.57143	13.9286	5.20833
			Cell 7#	9.6875	4.6875	9.07895	6.25		Cell 7#	9.23077	6.25	8.33333	10.3571
			Cell 8#	3.85417	8.75	13.125	9.375		Cell 8#	6.76471	5.92593	6.14583	7.91045
			Cell 9#	4.21875	9.86111	9.0625	4		Cell 9#	12.5	5.3125	5.27778	9.10714
			Cell 10#	3.125	8.75	13.75	4.41667		Cell 10#	8.84615	5.35714	7.72059	8
			Cell 11#	3.125	11.039	15	11.1111		Cell 11#	9.0625	8.75	11.8182	9.30556
			Cell 12#	1.375	11.5	8.59375	12.0833		Cell 12#	6.875	5.88235	6.66667	4.53125
			Cell 13#	1.875	9.09091	6.125	7.8125		Cell 13#	6.42857	6.875	10.5357	7.63158
			Cell 14#	7.85714	8.90625	7.77778	5		Cell 14#	8.59375	4.375	5.17857	9.64286
			Cell 15#	4.375	6.69643	10.5357	4		Cell 15#	11.7857	6.25	11.25	10
			Cell 16#	3.03571	14.5	7.36111	14.0964		average	8.81545	5.61956	9.05081	8.903
			average	4.12421	9.29064	9.63797	8.63608		S.E.M	0.551705	0.446179	0.726497	0.622321
			S.E.M	0.567221	0.73642	0.717875	0.797083

## Sheet: Figure 3H
					NMDAR/AMPAR ratio
					EGFP	RIN1(WT)	RIN1(1-221)	RIN1(E574A)
				Cell 1#	0.564593	0.612558	0.619614	0.608434
				Cell 2#	0.481732	0.62345	0.774502	0.642959
				Cell 3#	0.442352	0.422801	0.687308	0.692544
				Cell 4#	0.555729	0.582292	0.681326	0.635115
				Cell 5#	0.604124	0.510844	0.665958	0.961018
				Cell 6#	0.560698	0.582347	0.638665	0.622206
				Cell 7#	0.704283	0.496607	0.991047	0.711061
				Cell 8#	0.64782	0.696328	0.949411	0.834264
				Cell 9#	0.464844	0.451624	0.620602	1.05085
				Cell 10#	0.504021	0.538521	0.662836	0.65905
				Cell 11#			1.06967	0.762599
				average	0.553019	0.551737	0.760086	0.743646
				S.E.M	0.0262858	0.0264895	0.0494503	0.0443104

[truncated: 17 more sheets: Figure 3I, Figure 4A, Figure 4B, Figure 4C, Figure 4D, Figure 4E, Figure 4F, Fig 5B-5E, Figure 5F-5M, Figure 6A, Fig 6C-6D, Fig 6E-6F, S1C Figure, S3B-3C Fig, S3E Fig, S4C-4D Fig, S4E-4F Fig]
